# Supplementary material for: Research on the Therapeutic Effect and Mechanism of Stir-Roasted Deer Velvet Antler with Ghee on Non-Alcoholic Fatty Liver Disease
Source: Nutrients. 2026 Jan 26;18(3):401. doi: 10.3390/nu18030401 (PMC12899000; doi:10.3390/nu18030401)
Supplement: Supplementary file 1 [file nutrients-18-00401-s001.zip]

Archive with 1 entries (1 files):
- nutrients-4073821-supplementary.pdf
